# Supplementary material for: Zoonotic Parasites in Artiodactyls with Emphasis on the Feral Boar in the Atlantic Forest, State of Rio de Janeiro, Brazil
Source: Animals (Basel). 2023 Nov 22;13(23):3611. doi: 10.3390/ani13233611 (PMC10705221; doi:10.3390/ani13233611)
Supplement: Supplementary file 1 [file animals-13-03611-s001.zip › Table S1.xlsx]

## Sheet: S1
	Table S1. Description of parasitic structures detected in samples of artiodactyl feces collected in Pedra Selada State Park and its buffer zones, Rio de Janeiro, Brazil
		Morphometry
	Morphotypes of parasites					Morphology
		Mean (µm)	Stand dev	Min (µm)	Max (µm)
	Phylum Ciliophora cyst					Rounded cyst with brownish to yellowish color with thick and smooth wall. In some preparations it is possible to visualize macronucleus
	Larger diameter	105.3	48.9	37	592
	Smaller diameter	101.4	2023-06-26	37	155.4
	Unsporulated coccidian oocysts					Oocysts ovoid in shape thick and transparent shell with sporoblast inside
	Larger diameter	37	0	37	37
	Smaller diameter	34	0	34	34
	Ascaris sp.					Ascarid egg with a dark brown color, rounded shape, typical of a fertile egg, containing a single cell inside. Presence of thick mamelon-like rind
	Larger diameter	117.7	47	77.7	222
	Smaller diameter	109.2	51.3	66.6	288.6
	Metastrongylus sp.					Eggs ellipsoid. slightly yellowish, with thick and rough shell containing a larva inside
	Larger diameter	95.2	44.9	55.5	166.5
	Smaller diameter	68.4	34.6	37	125.8
	Trichuris sp.					Bioperculated eggs with smooth shell, tray-shaped, brownish in color and prominent operculum
	Length	98.4	2	97	99.9
	Width	39.9	2023-02-01	39	40.7
	Strongyle					Egg with ovoid shape, transparent shell, with embryonic mass inside
	Length	111	0	111	111
	Width	62.9	2023-02-05	59.2	66.6
	Unidentified nematode egg					Nematode egg with a subglobular shape with a thick, slightly brownish shell, with a cell inside
	Larger diameter	107.3	-	-	-
	Smaller diameter	44.4	-	-	-
